# Supplementary material for: Competing Theories on Global and Regional Vaccine Inequities: A Scoping Literature Review Within the Context of the COVID-19 Pandemic
Source: Vaccines (Basel). 2025 Dec 17;13(12):1254. doi: 10.3390/vaccines13121254 (PMC12737482; doi:10.3390/vaccines13121254)
Supplement: Supplementary file 1 [file vaccines-13-01254-s001.zip]

Archive with 1 entries (1 files):
- vaccines-4007641-supplementary.pdf
